# Supplementary material for: miR-107 reverses the multidrug resistance of gastric cancer by targeting the CGA/EGFR/GATA2 positive feedback circuit
Source: J Biol Chem. 2024 Jul 2;300(8):107522. doi: 10.1016/j.jbc.2024.107522 (PMC11345541; doi:10.1016/j.jbc.2024.107522)
Supplement: Supplementary Table 1 [file mmc1.xlsx]

## Sheet: Exon mutation analysis results
Supplementary Table 1:Sanger sequence information
Sample name	Gene name	Gene ID	Transcript number	Exons	cDNA Base mutation	Normal base	variation base	variation type	Amino acid activation	Amino acid site
SGC7901	GATA2-homo	1081	NM_001145661.2	exon 3	c.C15G	C	G	Homozygous mutation	Pro not occur change	5
SGC7901ADR	GATA2-homo	1081	NM_001145661.2	exon 3	c.C15G	C	G	Homozygous mutation	Pro not occur change	5
SGC7901VCR	GATA2-homo	1081	NM_001145661.2	exon 3	c.C15G	C	G	Homozygous mutation	Pro not occur change	5
SGC7901	EGFR-homo	1956	NM_005228.5	exon4	c.C474T	C	T	Homozygous mutation	Asn not occur change	158
SGC7901ADR	EGFR-homo	1956	NM_005228.5	exon4	c.C474T	C	T	Homozygous mutation	Asn not occur change	158
SGC7901VCR	EGFR-homo	1956	NM_005228.5	exon4	c.C474T	C	T	Homozygous mutation	Asn not occur change	158
SGC7901	EGFR-homo	1956	NM_005228.5	exon4	c.G531A	G	AG	heterozygous mutation	Ser not occur change	177
SGC7901ADR	EGFR-homo	1956	NM_005228.5	exon4	c.G531A	G	AG	heterozygous mutation	Ser not occur change	177
SGC7901VCR	EGFR-homo	1956	NM_005228.5	exon4	c.G531A	G	AG	heterozygous mutation	Ser not occur change	177
SGC7901	EGFR-homo	1956	NM_005228.5	exon16	c.T1887A	T	AT	heterozygous mutation	Thr not occur change	629
SGC7901ADR	EGFR-homo	1956	NM_005228.5	exon16	c.T1887A	T	AT	heterozygous mutation	Thr not occur change	629
SGC7901VCR	EGFR-homo	1956	NM_005228.5	exon17	c.T1887A	T	AT	heterozygous mutation	Thr not occur change	629
SGC7901	EGFR-homo	1956	NM_005228.5	exon17	c.A1936C	A	AC	heterozygous mutation	P.I646L	646
SGC7901ADR	EGFR-homo	1956	NM_005228.5	exon17	c.A1936C	A	AC	heterozygous mutation	P.I646L	646
SGC7901VCR	EGFR-homo	1956	NM_005228.5	exon17	c.A1936C	A	AC	heterozygous mutation	P.I646L	646
SGC7901	EGFR-homo	1956	NM_005228.5	exon20	c.G2361A	G	AG	heterozygous mutation	Thr not occur change	787
SGC7901ADR	EGFR-homo	1956	NM_005228.5	exon20	c.G2361A	G	AG	heterozygous mutation	Thr not occur change	787
SGC7901VCR	EGFR-homo	1956	NM_005228.5	exon20	c.G2361A	G	AG	heterozygous mutation	Thr not occur change	787
SGC7901	EGFR-homo	1956	NM_005228.5	exon23	c.T2709C	T	C	Homozygous mutation	Thr not occur change	903
SGC7901ADR	EGFR-homo	1956	NM_005228.5	exon23	c.T2709C	T	C	Homozygous mutation	Thr not occur change	903
SGC7901VCR	EGFR-homo	1956	NM_005228.5	exon23	c.T2709C	T	C	Homozygous mutation	Thr not occur change	903
Note: To investigate the possibility of cancer-promoting gene mutations in GC multidrug resistance, PCR amplification was performed on all exons of CGA, GATA2, and EGFR
