# Supplementary material for: miR-107 reverses the multidrug resistance of gastric cancer by targeting the CGA/EGFR/GATA2 positive feedback circuit
Source: J Biol Chem. 2024 Jul 2;300(8):107522. doi: 10.1016/j.jbc.2024.107522 (PMC11345541; doi:10.1016/j.jbc.2024.107522)
Supplement: Supplementary Table 3 [file mmc2.xlsx]

## Sheet: Sheet1
Supplementary Table 3: Primer sequence
Gene	Sequence (5’- 3’)
Has-miR-107	F: AGCAGCATTGTACAGGGCTATCA
Has-miR-330-3p	F: GCAAAGCACACGGCCTG
Has-miR-422a	F: CACTGGACTTAGGGTCAGAAGGC
Has-miR-508-3p	F: CACTGGACTTAGGGTCAGAAGGC
Has-miR-940	F: AAGGCAGGGCCCCCG
U6	F: CTCGCTTCGGCAGCACA
F: forward primer
