# Supplementary material for: miR-107 reverses the multidrug resistance of gastric cancer by targeting the CGA/EGFR/GATA2 positive feedback circuit
Source: J Biol Chem. 2024 Jul 2;300(8):107522. doi: 10.1016/j.jbc.2024.107522 (PMC11345541; doi:10.1016/j.jbc.2024.107522)
Supplement: Supplementary Table 2 [file mmc3.xlsx]

## Sheet: Sheet1
Supplementary Table 2: Clinical features
Number	Histological type	pathological type	Grade
1	Gastric cancer	adenocarcinoma	Ⅲ-Ⅳ
2	Gastric cancer	adenocarcinoma	Ⅲ-Ⅳ
3	Gastric cancer	adenocarcinoma	Ⅲ-Ⅳ
4	Gastric cancer	adenocarcinoma	Ⅲ-Ⅳ
5	Gastric cancer	adenocarcinoma	Ⅲ-Ⅳ
6	Gastric cancer	adenocarcinoma	Ⅲ
7	Gastric cancer	adenocarcinoma	Ⅲ
8	Gastric cancer	adenocarcinoma	Ⅲ
9	Gastric cancer	adenocarcinoma	Ⅲ
10	Gastric cancer	adenocarcinoma	Ⅲ
11	Gastric cancer	adenocarcinoma	Ⅲ
12	Gastric cancer	adenocarcinoma	Ⅲ
13	Gastric cancer	adenocarcinoma (With ring-like cancer cells)	Ⅲ
14	Gastric cancer	adenocarcinoma (With ring-like cancer cells)	Ⅲ
15	Gastric cancer	adenocarcinoma	Ⅲ
16	Gastric cancer	adenocarcinoma	Ⅲ
17	Gastric cancer	adenocarcinoma	Ⅲ
18	Gastric cancer	adenocarcinoma	Ⅲ
19	Gastric cancer	adenocarcinoma	Ⅲ
20	Gastric cancer	adenocarcinoma (Mucinous carcinoma)	Ⅲ
